# Supplementary material for: Analysis of Fecal Short-Chain Fatty Acids (SCFAs) in Healthy Children during the First Two Years of Life: An Observational Prospective Cohort Study
Source: Nutrients. 2023 Jan 11;15(2):367. doi: 10.3390/nu15020367 (PMC9864378; doi:10.3390/nu15020367)
Supplement: Supplementary file 1 [file nutrients-15-00367-s001.zip]

Archive with 1 entries (1 files):
- nutrients-2076724-supplementary.pdf
